# Supplementary material for: Iridis tectori Rhizome Alleviates LPS-Triggered Inflammatory Responses Through Inhibiting NF-κB Signaling in Macrophages
Source: Biomedicines. 2026 Jun 5;14(6):1291. doi: 10.3390/biomedicines14061291 (PMC13297291; doi:10.3390/biomedicines14061291)
Supplement: Supplementary file 1 [file biomedicines-14-01291-s001.zip]

Archive with 3 entries (3 files):
- Datas for wb images.pdf
- 5-21-Raw dataset-updated.xlsx
- 5-21-supplementary files.pdf
