# Supplementary material for: Iridis tectori Rhizome Alleviates LPS-Triggered Inflammatory Responses Through Inhibiting NF-κB Signaling in Macrophages
Source: Biomedicines. 2026 Jun 5;14(6):1291. doi: 10.3390/biomedicines14061291 (PMC13297291; doi:10.3390/biomedicines14061291)
Supplement: Supplementary file 1 [file biomedicines-14-01291-s001.zip › 5-21-Raw dataset-updated.xlsx]

## Sheet: MTS Cell Viability Assay
	MTS Cell Viability Assay of CSG (Old)
	Concentration (μg/mL)	OD492			Blank	Blank-corrected			Mean	Cell viability (%)			Mean (%)
	Normal control	1.073	1.065	1.063	0.34	0.733	0.725	0.723	0.727	100.825	99.7249	99.4498	100
	50	1.054	1.079	1.052	0.321	0.733	0.758	0.731	0.740667	100.825	104.264	100.55	101.88
	100	1.062	1.046	1.095	0.352	0.71	0.694	0.743	0.715667	97.6616	95.4608	102.201	98.4411
	200	1.139	1.141	1.135	0.386	0.753	0.755	0.749	0.752333	103.576	103.851	103.026	103.485
	400	0.874	0.851	0.913	0.452	0.422	0.399	0.461	0.427333	58.0468	54.8831	63.4113	58.7804
	MTS Cell Viability Assay of CSG (New)
	Concentration (μg/mL)	OD492			Blank	Blank-corrected			Mean	Cell viability (%)			Mean (%)
	正常	0.843	0.817	0.854	0.404	0.439	0.413	0.45	0.434	101.152	95.1613	103.687	100
	100	0.91	0.853	0.892	0.409	0.501	0.444	0.483	0.476	115.438	102.304	111.29	109.677
	200	0.892	0.833	0.862	0.418	0.474	0.415	0.444	0.444333	109.217	95.6221	102.304	102.381
	300	0.845	0.79	0.817	0.429	0.416	0.361	0.388	0.388333	95.8525	83.1797	89.4009	89.4777
	400	0.722	0.759	0.783	0.517	0.205	0.242	0.266	0.237667	47.235	55.7604	61.2903	54.7619
	500	0.658	0.67	0.67	0.586	0.072	0.084	0.084	0.08	16.5899	19.3548	19.3548	18.4332
	600	0.666	0.678	0.686	0.609	0.057	0.069	0.077	0.0676667	13.1336	15.8986	17.7419	15.5914
	800	0.736	0.756	0.812	0.71	0.026	0.046	0.102	0.058	5.99078	10.5991	23.5023	13.3641
	1000	0.831	0.836	0.825	0.797	0.034	0.039	0.028	0.0336667	7.8341	8.98618	6.45161	7.7573

## Sheet: NO,iNOS enzymatic activity
	Effects of CSG on LPS-induced NO production in RAW264.7 cells
	Group	Concentration	OD450			Blank	Blank-corrected			NO2- (μM)			Mean
	Normal control		0.074	0.075	0.074	0.073	0.001	0.002	0.001	0.0149254	0.0895522	0.0149254	0.039801
	Model		0.432	0.425	0.436	0.073	0.359	0.352	0.363	26.7313	26.209	27.0299	26.6567
	CSG369(μg/ml)	50	0.422	0.425	0.42	0.075	0.347	0.35	0.345	25.8358	26.0597	25.6866	25.8607
		100	0.321	0.325	0.331	0.078	0.243	0.247	0.253	18.0746	18.3731	18.8209	18.4229
		200	0.172	0.18	0.178	0.089	0.083	0.091	0.089	6.13433	6.73134	6.58209	6.48259
	L-NAME(μM)	80	0.231	0.241	0.239	0.073	0.231	0.241	0.239	17.1791	17.9254	17.7761	17.6269
	Effects of CSG on enzymatic activity in LPS-activated RAW264.7 cells
	Group	Concentration	OD450			Blank	Blank-corrected			NO2- (μM)			Mean
	Normal control		0.075	0.075	0.076	0.074	0.001	0.001	0.002	0.0149254	0.0149254	0.0895522	0.039801
	Model		0.312	0.332	0.328	0.074	0.238	0.258	0.254	17.7015	19.194	18.8955	18.597
	CSG369(μg/ml)	50	0.303	0.318	0.32	0.075	0.228	0.243	0.245	16.9552	18.0746	18.2239	17.7512
		100	0.29	0.308	0.305	0.078	0.212	0.23	0.227	15.7612	17.1045	16.8806	16.5821
		200	0.247	0.261	0.257	0.089	0.158	0.172	0.168	11.7313	12.7761	12.4776	12.3284
	L-Name(μM)	80	0.16	0.164	0.16	0.074	0.086	0.078	0.082	6.35821	5.76119	6.0597	6.0597

## Sheet: ELISA IL-6,MCP-1,IL-1β,TNF-α
	IL-6 Standard
	Concentration (pg/mL)	OD450
	1000	1.265
	500	0.686
	250	0.367
	125	0.206
	62.5	0.159
	31.25	0.126
	0	0.094
	Effects of CSG on LPS-induced IL-6 production in RAW264.7 cells (200-Fold Dilution)
	Group	Concentration	OD450			Actual Concentration (pg/mL)			Mean
	Normal control		0.105	0.111	0.118	3900	4900	6066.67	4955.56
	Model		0.559	0.53	0.518	79566.7	74733.3	72733.3	75677.8
	CSG369 (μg/mL)	50	0.15	0.167	0.16	11400	14233.3	13066.7	12900
		100	0.126	0.136	0.145	7400	9066.67	10566.7	9011.11
		200	0.11	0.119	0.115	4733.33	6233.33	5566.67	5511.11
	DEX (μM)	20	0.173	0.178	0.174	15233.3	16066.7	15400	15566.7
	MCP-1 Standard
	Concentration (pg/mL)	OD450
	1000	0.954
	500	0.561
	250	0.301
	125	0.179
	62.5	0.12
	0	0.077
	Effects of CSG on LPS-induced MCP-1 production in RAW264.7 cells (20-Fold Dilution)
	Group	Concentration	OD450			Actual Concentration (pg/mL)			Mean
	Normal control		0.103	0.104	0.112	588.889	611.111	788.889	662.963
	Model		0.75	0.822	0.777	14966.7	16566.7	15566.7	15700
	CSG369 (μg/mL)	50	0.662	0.653	0.643	13011.1	12811.1	12588.9	12803.7
		100	0.653	0.623	0.638	12811.1	12144.4	12477.8	12477.8
		200	0.395	0.36	0.373	7077.78	6300	6588.89	6655.56
	DEX (μM)	20	0.549	0.642	0.557	10500	12566.7	10677.8	11248.1
	IL-1β Standard
	Concentration (pg/mL)	OD450
	1000	1.4
	500	0.799
	250	0.486
	125	0.32
	62.5	0.265
	31.25	0.204
	0	0.161
	Effects of CSG on LPS-induced IL-1β production in RAW264.7 cells
	Group	Concentration	OD450			Actual Concentration (pg/mL)			Mean
	Normal control		0.192	0.19	0.183	16.5	14.8333	9	13.4444
	Model		1.023	1.002	1.003	709	691.5	692.333	697.611
	CSG369 (μg/mL)	50	0.323	0.344	0.354	125.667	143.167	151.5	140.111
		100	0.223	0.243	0.238	42.3333	59	54.8333	52.0556
		200	0.213	0.198	0.207	34	21.5	29	28.1667
	DEX (μM)	20	0.289	0.296	0.29	97.3333	103.167	98.1667	99.5556
	Effects of CSG on LPS-induced TNF-α production in RAW264.7 cells (500-Fold Dilution)
	Group	Concentration	OD450			Actual Concentration (pg/mL)			Mean
	Normal control		0.181	0.177	0.169	2197.58	2036.29	1713.71	1982.53
	Model		1.163	1.257	1.198	41794.4	45584.7	43205.6	43528.2
	CSG369 (μg/mL)	50	1.251	1.219	1.309	45342.7	44052.4	47681.5	45692.2
		100	1.272	1.257	1.266	46189.5	45584.7	45947.6	45907.3
		200	1.326	1.298	1.276	48366.9	47237.9	46350.8	47318.5
	DEX(μM)	20	0.667	0.789	0.756	21794.4	26713.7	25383.1	24630.4
		TNF-α Standard
		Concentration (pg/mL)	OD450
		125	1.618
		62.5	1.008
		31.25	0.527
		15.625	0.326
		0	0.058

## Sheet: IL-6 PCR
	Group	Ct (GAPDH)	Average of Ct (GAPDH)	Ct (IL-6)	△Ct	Mean of △Ct	△△Ct	2^(-△△Ct)	Mean	SD	Relative Activity
	Normal Control	19.1	19.025	36.3	0	0.75	-0.75	1.68179	1.05517	0.428541	1.59386
		19		37.1	0.8		0.05	0.965936			0.915434
		19		37.5	1.2		0.45	0.732043			0.69377
		19		37.3	1		0.25	0.840896			0.796932
	Group	18.5	18.45	30	0	0.075	-6.475	88.9548	84.7933	8.88239	84.304
		18.4		30.2	0.2		-6.275	77.4396			73.3909
		18.6		30.2	0.2		-6.275	77.4396			73.3909
		18.3		29.9	-0.1		-6.575	95.3394			90.3547
	DEX (20μM)	18.2	18.175	31	0	0.025	-5.2	36.7583	36.8539	8.62518	34.8365
		18.1		31.4	0.4		-4.8	27.8576			26.4011
		18.2		30.6	-0.4		-5.6	48.5029			45.9671
		18.2		31.1	0.1		-5.1	34.2968			32.5036
	50μg/ml	18.5	18.475	30.4	0	-0.05	-6.1	68.5935	71.2259	6.36803	65.0072
		18.4		30.3	-0.1		-6.2	73.5167			69.673
		18.5		30.2	-0.2		-6.3	78.7932			74.6737
		18.5		30.5	0.1		-6	64			60.6539
	100μg/ml	18.1	18.2	30.6	0	-0.15	-5.625	49.3507	56.0868	13.7943	46.7706
		18.3		30.9	0.3		-5.325	40.0853			37.9895
		18.3		30.2	-0.4		-6.025	65.1187			61.7141
		18.1		30.1	-0.5		-6.125	69.7925			66.1435
	200μg/ml	18	18.025	31.1	0.5	0.35	-5.125	34.8962	38.8362	3.4722	33.0718
		18		30.8	0.2		-5.425	42.9623			40.7161
		18.2		30.9	0.3		-5.325	40.0853			37.9895
		17.9		31	0.4		-5.225	37.4009			35.4454

## Sheet: MCP-1 PCR
	Group	Ct (GAPDH)	Average of Ct (GAPDH)	Ct (MCP-1)	△Ct	Mean of △Ct	△△Ct	2^(-△△Ct)	Mean	SD	Relative Activity
	Normal Control	20.5	20.55	33.9	0	0.025	-0.025	1.01748	1.06197	0.377028	0.958106
		20.9		33.5	-0.4		-0.425	1.34257			1.26423
		20.5		34.8	0.9		0.875	0.545254			0.513436
		20.3		33.5	-0.4		-0.425	1.34257			1.26423
	Group	20.4	20.3	27.5	0	0.225	-6.175	72.2537	62.2962	8.92565	68.0375
		20.4		27.9	0.4		-5.775	54.7581			51.5628
		20.1		27.9	0.4		-5.775	54.7581			51.5628
		20.3		27.6	0.1		-6.075	67.4151			63.4812
	50μg/ml	20.1	20.1	27.6	0	0.175	-5.875	58.6883	52.135	4.65703	55.2636
		20		27.8	0.2		-5.675	51.0911			48.1098
		20.1		27.9	0.3		-5.575	47.6697			44.888
		20.2		27.8	0.2		-5.675	51.0911			48.1098
	100μg/ml	18.9	19.05	27.1	0	0.25	-5.325	40.0853	33.8957	4.25245	37.7461
		19.1		27.4	0.3		-5.025	32.5594			30.6594
		18.9		27.5	0.4		-4.925	30.3789			28.6062
		19.3		27.4	0.3		-5.025	32.5594			30.6594
	200μg/ml	19.3	19.125	28.1	0	0.05	-4.4	21.1121	20.6189	3.41645	19.8802
		19.1		28.1	0		-4.4	21.1121			19.8802
		19.1		27.9	-0.2		-4.6	24.2515			22.8363
		19		28.5	0.4		-4	16			15.0663
	DEX (20μM)	18.9	18.85	28.5	0.4	0.45	-4	16	15.4643	0.618615	15.0663
		18.9		28.6	0.5		-3.9	14.9285			14.0574
		18.8		28.5	0.4		-4	16			15.0663
		18.8		28.6	0.5		-3.9	14.9285			14.0574

## Sheet: IL-1β PCR
	Group	Ct (GAPDH)	Average of Ct (GAPDH)	Ct (IL-1β)	△Ct	Mean of △Ct	△△Ct	2^(-△△Ct)	Mean	SD	Relative Activity
	Normal Control	19.5	19.45	32.9	0	0.35	-0.35	1.27456	1.04478	0.337966	1.21993
		19.5		32.8	-0.1		-0.45	1.36604			1.30749
		19.5		33.9	1		0.65	0.63728			0.609964
		19.3		33.4	0.5		0.15	0.90125			0.86262
	Group	18.9	18.675	23.6	0	0.075	-8.875	469.506	446.451	29.1911	449.381
		18.7		23.6	0		-8.875	469.506			449.381
		18.6		23.7	0.1		-8.775	438.065			419.288
		18.5		23.8	0.2		-8.675	408.729			391.209
	50μg/ml	19.5	19.675	24.7	0	0.125	-8.775	438.065	402.377	27.0653	419.288
		19.8		24.8	0.1		-8.675	408.729			391.209
		19.7		24.9	0.2		-8.575	381.357			365.011
		19.7		24.9	0.2		-8.575	381.357			365.011
	100μg/ml	18.5	18.3	24.9	0	-0.125	-7.2	147.033	160.806	14.3642	140.731
		18.2		24.8	-0.1		-7.3	157.586			150.832
		18.2		24.8	-0.1		-7.3	157.586			150.832
		18.3		24.6	-0.3		-7.5	181.019			173.26
	200μg/ml	18.1	18.1	26.2	0	8.88178e-16	-5.7	51.9842	52.0466	2.94529	49.7559
		18.1		26.1	-0.1		-5.8	55.7152			53.3271
		18.1		26.2	0		-5.7	51.9842			49.7559
		18.1		26.3	0.1		-5.6	48.5029			46.4239
	DEX (20μM)	18.2	18.125	25.4	-0.8	-0.925	-6.5	90.5097	98.863	6.46414	86.6301
		18.1		25.2	-1		-6.7	103.968			99.5119
		18.1		25.3	-0.9		-6.6	97.0059			92.8479
		18.1		25.2	-1		-6.7	103.968			99.5119

## Sheet: iNOS PCR
	Group	Ct (GAPDH)	Average of Ct (GAPDH)	Ct (iNOS)	△Ct	Mean of △Ct	△△Ct	2^(-△△Ct)	Mean	SD	Relative Activity
	Normal Control	18.6	18.575	32.4	13.825	13.825	0	1	1.00868	0.157446	0.991393
		18.6		32.6	14.025		0.2	0.870551			0.863058
		18.6		32.5	13.925		0.1	0.933033			0.925002
		18.5		32.1	13.525		-0.3	1.23114			1.22055
	Group	17.7	17.625	28.1	10.475	10.65	-3.35	10.1965	9.15423	1.71019	10.1087
		17.6		28.4	10.775		-3.05	8.28212			8.21083
		17.6		28.6	10.975		-2.85	7.21			7.14795
		17.6		28	10.375		-3.45	10.9283			10.8343
	50μg/ml	18.7	18.75	29.3	10.55	10.85	-3.275	9.67995	7.95732	1.41913	9.59663
		18.8		29.7	10.95		-2.875	7.33603			7.27289
		18.8		29.5	10.75		-3.075	8.42689			8.35436
		18.7		29.9	11.15		-2.675	6.38639			6.33142
	100μg/ml	17.4	17.375	28.9	11.525	11.85	-2.3	4.92458	3.97225	0.680194	4.88219
		17.3		29.2	11.825		-2	4			3.96557
		17.4		29.4	12.025		-1.8	3.4822			3.45223
		17.4		29.4	12.025		-1.8	3.4822			3.45223
	200μg/ml	16.9	16.85	29.4	12.55	12.575	-1.275	2.41999	2.37947	0.0810297	2.39916
		16.8		29.4	12.55		-1.275	2.41999			2.39916
		16.9		29.4	12.55		-1.275	2.41999			2.39916
		16.8		29.5	12.65		-1.175	2.25793			2.23849
	DEX (20μM)	17.6	17.45	28.3	10.85	11.075	-2.375	5.18736	4.4935	0.808371	5.14271
		17.4		28.7	11.25		-1.975	3.93128			3.89744
		17.4		28.3	10.85		-2.375	5.18736			5.14271
		17.4		28.8	11.35		-1.875	3.66802			3.63644

## Sheet: NF-κB
	Effects of CSG on activation of NF-κB in LPS-activated RAW264.7 cells
	Group	Concentration	Luminescence			Mean	Relative Activity			Mean
	Normal control		40178	46320	35656	40718	0.986738	1.13758	0.875682	1
	Model		397184	478540	383896	419873	9.75451	11.7525	9.42816	10.3117
	JSH-23 (μM)	80	171264	155360	132444	153023	4.2061	3.81551	3.25271	3.75811
	CSG369 (μg/mL)	50	304996	340056	319012	321355	7.49045	8.35149	7.83467	7.8922
		100	306336	306790	280390	297839	7.52336	7.53451	6.88614	7.31467
		200	185652	178860	153392	172635	4.55946	4.39265	3.76718	4.23976

## Sheet: AP-1
	Effects of CSG on activation of AP-1 in LPS-activated RAW264.7 cells
	Group	Concentration	Luminescence			Mean	Relative Activity			Mean
	Normal control		371316	384474	364474	373421	0.994362	1.0296	0.97604	1
	Model		852354	873850	839944	855383	2.28255	2.34012	2.24932	2.29066
	SP600125 (μM)	20	567533	575678	542381	561864	1.51982	1.54163	1.45246	1.50464
	CSG369 (μg/mL)	50	937106	949854	926020	937660	2.50951	2.54365	2.47983	2.511
		100	1054234	1027384	960816	1.01414e+06	2.82318	2.75127	2.57301	2.71582
		200	960272	1074374	997478	1010708	2.57155	2.87711	2.67119	2.70662

## Sheet: IL-6-Endotoxemic
		IL-6 Standard
		Concentration (pg/mL)	OD450
		125	1.618
		62.5	1.008
		31.25	0.527
		15.625	0.326
		0	0.058
	Effect of CSG369 on Serum IL-6 in Endotoxemic Mice (5000-Fold Dilution)
		OD450					MCP-1(pg/ml)
	No.	Normal Control	Model	CSG 50mg/kg	CSG 100mg/kg	CSG 200mg/kgL	Normal Control	Model	CSG 50mg/kg	CSG 100mg/kg	CSG 200mg/kg
	①	0.259	0.451	0.361	0.332	0.316	8157.89	92368.4	52894.7	40175.4	33157.9
	②	0.259	0.527	0.387	0.339	0.487	8157.89	125702	64298.2	43245.6	108158
	③	0.235	0.462	0.387	0.35	0.367	-2368.42	97193	64298.2	48070.2	55526.3
	④	0.236	0.446	0.435	0.411	0.342	-1929.82	90175.4	85350.9	74824.6	44561.4
	⑤	0.222	0.408	0.349	0.347	0.367	-8070.18	73508.8	47631.6	46754.4	55526.3
	⑥	0.241	0.495	0.402	0.44	0.401	263.158	111667	70877.2	87543.9	70438.6
	⑦	0.292	0.475	0.388	0.438	0.39	22631.6	102895	64736.8	86666.7	65614
	⑧	0.298	0.413	0.431	0.408	0.384	25263.2	75701.8	83596.5	73508.8	62982.5
	⑨	0.248	0.469	0.376	0.378	0.362	3333.33	100263	59473.7	60350.9	53333.3
	⑩	0.256	0.557	0.379	0.403	0.28	6842.11	138860	60789.5	71315.8	17368.4
	Average	0.2546	0.4703	0.3895	0.3846	0.3696	6228.07	100833	65394.7	63245.6	56666.7
	SD	0.0243685	0.0466215	0.0273018	0.0408308	0.0549003	10687.9	20448	11974.5	17908.3	24079.1

[truncated: 14 more sheets: MCP-1-Endotoxemic, TNF-α-Endotoxemic, HPLC-Tectorigenin, HPLC-Irigenin, HPLC-Tectoridin, HPLC-Iridin, wb-cytoplasmic p65, wb-nuclear p65, wb-IκBα, wb-p-IκBα, wb-iNOS, wb-p-ERK, wb-p-JNK, wb-p-p38]
